# Supplementary material for: Genome-wide analysis of JAZ family genes expression patterns during fig (Ficus carica L.) fruit development and in response to hormone treatment
Source: BMC Genomics. 2022 Mar 2;23:170. doi: 10.1186/s12864-022-08420-z (PMC8889711; doi:10.1186/s12864-022-08420-z)
Supplement: Supplementary file 6 — Additional file 6: Table S1. Primers sequence used in amplification, qPCR, yeast one-hybrid and BiFC [file 12864_2022_8420_MOESM6_ESM.xls]

## Sheet: Sheet1
Supplementary Table S1 Primers sequence used in qRT-PCR, Yeast one-hybrid and BiFC
No.	Named	ID	Primers Sequence
			Forward (5’-3’)	Reverse (5’-3’)
1	qPCR - FcJAZ1	c45089_g1	TCTACGGCGGACAAGTTA	TTGGCGTTGATGCTCTTC
2	qPCR - FcJAZ2	c66235_g1	CACCGTGAAGCCACAATC	TGCCAGCCAGTAACATAATAG
3	qPCR - FcJAZ3	c78226_g2	GTTCCAATTACTCCTGTTAGC	GCGGCATTCATCATCCTT
4	qPCR - FcJAZ4	c39574_g2	TCCTCTCACCATCTTCTACA	TCTCTGCAATGACTTCCTAC
5	qPCR - FcJAZ5	c1342_g1	ATTCCAACATCTGCTTCAAC	TCATTATTCTTCACGCCATC
6	qPCR - FcJAZ6	c43020_g4	ACTCACTTCATCGGTTCTTA	AACATTCTCCATCAGGCTTA
7	qPCR - FcJAZ7	c45700_g1	CTTCTATCACCTTAGCCTTGT	TAGCCTGGAGTTCAGTCAT
8	qPCR - FcJAZ8	c32102_g1	CTCAACCTCTTACCATCTTCT	CAACGATAGTACGGAGACAT
9	qPCR - FcJAZ9	c22895_g1	GAAGGTTGAAGACCAAGAGA	TCAGCAATCCAGGTTATGTT
10	qPCR - FcJAZ10	c45035_g1	GGCTTCTCCTAATGTGATCT	CTACCTTCCTCTTGTGCTTA
11	qPCR - FcMYC2	c5167_g1	GCTGATAGACTTGGACATAGAC	CCTGAGTGTAGAACCGACTA
12	qPCR -FcActin	c43062_g3	GAACCACCAGACAGGACGATG	CTACCACTGCTGAACGGGAAA
13	pGAD - FcJAZ1	c45089_g1	gccgctgcaggtcgacgggATGTCGGCGTTGTCGGAAAG	ttcatctgcagctcgagctcCTACTGTGTAGCTTGAGCAG
14	pGAD - FcJAZ2	c66235_g1	gccgctgcaggtcgacgggATGGAGAGGGATTTCTTGAG	ttcatctgcagctcgagctcTTAATTTGTGGCTGAGAGAG
15	pGAD - FcJAZ3	c78226_g2	gccgctgcaggtcgacgggATGGAGAGAGATTTCATGGG	ttcatctgcagctcgagctcCTAACGAAATGAGTCCACAG
16	pGAD - FcJAZ4	c39574_g2	gccgctgcaggtcgacgggATGTCTAGAGCAACCGTTGA	ttcatctgcagctcgagctcATGTCTAGAGCAACCGTTGA
17	pGAD - FcJAZ5	c1342_g1	gccgctgcaggtcgacgggACAATTCCAACATCTGCTTC	ttcatctgcagctcgagctcTTAGTTTTGCATGTCATTTT
18	pGAD - FcJAZ6	c43020_g4	gccgctgcaggtcgacgggATGTCGGAAAACGAGAAGTT	ttcatctgcagctcgagctcCTATAACTTCAGCTCTAGAT
19	pGAD - FcJAZ7	c45700_g1	gccgctgcaggtcgacgggATGAGGAAAAACTGCAACTT	ttcatctgcagctcgagctcTCATTGGGAATATGGGGATG
20	pGAD - FcJAZ8	c32102_g1	gccgctgcaggtcgacgggATGAGGAGGAACTGCAACTT	ttcatctgcagctcgagctcTCAACGATAGTACGGAGACA
21	pGAD - FcJAZ9	c22895_g1	gccgctgcaggtcgacgggATGAGCACCGGCACGACGGC	ttcatctgcagctcgagctcTCAGCAATCCAGGTTATGTT
22	pGAD - FcJAZ10	c45035_g1	gccgctgcaggtcgacgggATGCAACCGGGAGAAGCAGT	ttcatctgcagctcgagctcTTACTGATCCCCATTTTCCG
23	pGBD - FcMYC2	c5167_g1	catatggccatggaggccgaattcATGAGCTCCTCCGATCTCTC	gccgctgcaggtcgacggatccTTATCGGGCAACGCCGCCGA
24	pYFPC - FcJAZ1	c45089_g1	agaacacgggggactctagaATGTCGGCGTTGTCGGAAAG	acagtactatcgatggatccCTGTGTAGCTTGAGCAGCCA
25	pYFPC - FcJAZ2	c66235_g1	agaacacgggggactctagaATGCAGTGGTCATTTTCAAA	acagtactatcgatggatccATTTGTGGCTGAGAGAGGAC
26	pYFPC - FcJAZ3	c78226_g2	agaacacgggggactctagaATGGGGTTGTGCTTTAAAGA	acagtactatcgatggatccACGAAATGAGTCCACAGCAG
27	pYFPC - FcJAZ4	c39574_g2	agaacacgggggactctagaATGTCTAGAGCAACCGTTGA	acagtactatcgatggatccGGTGTAGCAGGCATAAGGGG
28	pYFPC - FcJAZ5	c1342_g1	agaacacgggggactctagaATGGAGAAGGCTATCAGATC	acagtactatcgatggatccGTTTTGCATGTCATTTTCTA
29	pYFPC - FcJAZ6	c43020_g4	agaacacgggggactctagaATGTCGGAAAACGAGAAGTT	acagtactatcgatggatccTAACTTCAGCTCTAGATGCT
30	pYFPC - FcJAZ7	c45700_g1	agaacacgggggactctagaATGAGGAAAAACTGCAACTT	acagtactatcgatggatccTTGGGAATATGGGGATGATG
31	pYFPC - FcJAZ8	c32102_g1	agaacacgggggactctagaATGAGGAGGAACTGCAACTT	acagtactatcgatggatccACGATAGTACGGAGACATCG
32	pYFPC - FcJAZ9	c22895_g1	agaacacgggggactctagaATGAGCACCGGCACGACGGC	acagtactatcgatggatccGCAATCCAGGTTATGTTTCT
33	pYFPC - FcJAZ10	c45035_g1	agaacacgggggactctagaATGCAACCGGGAGAAGCAGT	acagtactatcgatggatccCTGATCCCCATTTTCCGCAC
34	pYFPN - FcMYC2	c5167_g1	agaacacgggggactctagaATGAGCTCCTCCGATCTCTC	acagtactatcgatggatccTCGGGCAACGCCGCCGACTT
