# Supplementary material for: Genome-wide analysis of JAZ family genes expression patterns during fig (Ficus carica L.) fruit development and in response to hormone treatment
Source: BMC Genomics. 2022 Mar 2;23:170. doi: 10.1186/s12864-022-08420-z (PMC8889711; doi:10.1186/s12864-022-08420-z)
Supplement: Supplementary file 7 — Additional file 7: Table S2. Promoter analysis of the Fig JAZ gene family [file 12864_2022_8420_MOESM7_ESM.xls]

## Sheet: Sheet1
Table S2. Promoter analysis of the Fige JAZ gene family.
Element	Sequence	Number	Gene Name										Function	Functional Annotation
			JAZ1	JAZ2	JAZ3	JAZ4	JAZ5	JAZ6	JAZ7	JAZ8	JAZ9	JAZ10
STRE	AGGGG	25		1	2	12	2	4		1	1	2	Stress responsive	Abiotic and Biotic Stress
G-box	CACGTC	11	1	1			1			1	2	5	Stress responsive
ARE	AAACCA	8	1		1		2	1			1	1	cis-acting regulatory element essential for the anaerobic induction
WUN-motif	AAATTTCTT	7	4		2						1		wound-responsive element
TC-rich repeats	GTTTTCTTAC	3	1	1	1								cis-acting element involved in defense and stress responsiveness
DRE core	GCCGAC	2								2			directs cold-, salt stress–, and dehydration-responsive expression
WRE3	CCACCT	2						1				1	wound-responsive element
as-1	TGACG	1		1									Oxidative Stress-Responsive
box S	AGCCACC	1		1									pathogen-inducible cis-acting elements
DRE1	ACCGAGA	1				1							directs cold-, salt stress–, and dehydration-responsive expression
LTR	CCGAAA	1						1					low-temperature responsive element
TCA	TCATCTTCAT	1		1									wound-responsive element
Box 4	ATTAAT	11	3	1	1	2	1		1	1	1		part of a conserved DNA module involved in light responsiveness	light responsive
GATA-motif	AAGATAAGATT	5			1			1			1	2	light responsive element
GT1-motif	GGTTAA	3		2		1							light responsive element
TCT-motif	TCTTAC	3			1					1	1		part of a light responsive element
chs-CMA1a	TTACTTAA	2			1						1		part of a light responsive element
TCCC-motif	TCTCCCT	2					1			1			part of a light responsive element
3-AF1 binding site	TAAGAGAGGAA	1				1							light responsive element
AT1-motif	AATTATTTTTTATT	1								1			part of a light responsive module
Gap-box	CAAATGAA(A/G)A	1		1									part of a light responsive element
I-box	cCATATCCAAT	1						1					light responsive element
Myc/ E-box	CAATTG	15	5			3	4	2				1	Abscisic acid and drought responsive element	Phytohormone responsive
ABRE	ACGTG	26	2	3	3	1	2	2	2	4	2	5	Abscisic acid responsiveness
ABRE3a	TACGTG	5					1			1	2	1	Abscisic acid responsiveness
ABRE4	CACGTA	1										1	Abscisic acid responsiveness
TGA-element	AACGAC	2	1						1				Auxin-responsive element
HD-Zip 3	GTAAT(G/C)ATTAC	1			1								Auxin-responsive element
W box	TTGACC	5	2			1				1		1	Ethylene-responsiveness
CARE	CAACTCAC	1										1	Gibberellin-responsiveness
P-box	CCTTTTG	1									1		Gibberellin-responsiveness
TATC-box	TATCCCA	1				1							Gibberellin-responsiveness
CGTCA-motif	CGTCA	8	2	1			2	1		2			MeJA-responsiveness
TGACG-motif	TGACG	1		1									MeJA-responsiveness
ERE	ATTTCATA	14		1		2	1	1		3	4	2	estrogen responsive element	Plant growth and development
AAGAA-motif	GAAAGAA	8	1	1		1	3	1		8			Seed Specific
MBSI	aaaAaaC(G/C)GTTA	2					1				1		MYB binding site involved in flavonoid biosynthetic genes regulation
AC-I/L box	(T/C)C(T/C)(C/T)ACC(T/C)ACC	1			1								plant-specific processes
CAT-box	GCCACT	1		1									cis-acting regulatory element related to meristem expression
CCAAT-box	CAACGG	1		1									MYBHv1 binding site
circadian	CAAAGATATC	1								1			circadian regulation
GCN4_motif	TGAGTCA	1				1							cis-regulatory element involved in endosperm expression
O2-site	GTTGACGTGA	1						1					cis-acting regulatory element involved in zein metabolism regulation
MBS	(T/C)AAC(T/C/A)(G/A)	34	6	3	1	6	3	2			3	6	MYB binding site
Box III	atCATTTTCACt	2		1	1								protein binding site
AT-rich sequence/ATREs	TAAAATACT	1			1								binding site of AT-rich DNA binding protein (ATBP-1)
