# Supplementary material for: Genome-wide analysis of JAZ family genes expression patterns during fig (Ficus carica L.) fruit development and in response to hormone treatment
Source: BMC Genomics. 2022 Mar 2;23:170. doi: 10.1186/s12864-022-08420-z (PMC8889711; doi:10.1186/s12864-022-08420-z)
Supplement: Supplementary file 8 — Additional file 8: Table S3. WGCNA of JAZs related to different metabolites [file 12864_2022_8420_MOESM8_ESM.xlsx]

## Sheet: Sheet1
Table S3 WGCNA of JAZs related to different metabolites. The positive and negative groups represent transcripts that are negatively and positively related to metabolites, respectively.
			Female Flower			Peel
Description	Name	ID	Module	kME	Group	Module	kME	Group
Anthocyanin biosynthesis	UFGT	c360_g1	--	--	--	turquoise	0.86571	positive
	UFGT	c45009_g5	turquoise	0.58313	positive	brown	0.87461	negative
	ANS	c59676_g1	brown	0.80099	positive	brown	0.96432	negative
	UFGT	c77787_g1	turquoise	0.68428	positive	--	--	--
Flavone and flavonol biosynthesis	CYP	c16478_g1	turquoise	0.88054	positive	turquoise	0.83732	positive
	CYP	c23540_g1	turquoise	0.93832	positive	turquoise	0.85216	positive
	CYP	c27236_g1	turquoise	0.82524	positive	turquoise	0.94307	positive
	OMT	c37060_g1	--	--	--	turquoise	0.85299	positive
	OMT	c40259_g1	turquoise	0.64297	positive	yellow	0.94553	negative
	OMT	c43233_g1	turquoise	0.42547	positive	blue	0.67752	positive
	OMT	c45849_g1	turquoise	0.69708	positive	cyan	0.95181	negative
	OMT	c46089_g1	yellow	0.87739	negative	yellow	0.93794	negative
	OMT	c46089_g2	grey	0.89644	negative	brown	0.90298	negative
	3′MT	c46089_g3	blue	0.8174	negative	brown	0.92601	negative
	3′MT	c53679_g1	--	--	--	yellow	0.90134	negative
	OMT	c72459_g1	grey	0.69131	negative	yellow	0.9157	negative
Flavonoid /Flavone / flavonol	HTC	c11411_g1	turquoise	0.95974	positive	turquoise	0.92093	positive
	HTC	c11411_g2	turquoise	0.89745	positive	turquoise	0.70367	positive
	C3'H	c13698_g1	--	--	--	green	0.82049	negative
	HTC	c13718_g1	turquoise	0.84554	positive	--	--	--
	AOMT	c18616_g1	turquoise	0.84109	positive	blue	0.89692	positive
	AMT	c20938_g1	black	0.58114	positive	blue	0.47586	positive
	HTC	c24466_g1	turquoise	0.9804	positive	turquoise	0.93288	positive
	CYP73A	c39884_g1	turquoise	0.93641	positive	brown	0.86502	negative
	CYP73A	c39884_g2	turquoise	0.90781	positive	yellow	0.92927	negative
	HTC	c43229_g1	turquoise	0.70777	positive	--	--	--
	HTC	c43458_g1	--	--	--	turquoise	0.97302	positive
	AMT	c43951_g3	turquoise	0.96094	positive	turquoise	0.85986	positive
	HTC	c46262_g3	--	--	--	turquoise	0.97328	positive
	HTC	c46776_g2	turquoise	0.89922	positive	turquoise	0.69107	positive
	HTC	c47126_g1	turquoise	0.80278	positive	turquoise	0.946	positive
	HTC	c47375_g1	--	--	--	turquoise	0.92928	positive
	HTC	c49389_g1	turquoise	0.66355	positive	turquoise	0.60635	positive
	C3'H	c62206_g1	turquoise	0.89499	positive	brown	0.63378	negative
	HTC	c63923_g1	turquoise	0.72838	positive	--	--	--
	HTC	c66339_g1	--	--	--	blue	0.90572	positive
	HTC	c68817_g1	turquoise	0.84977	positive	turquoise	0.82362	positive
	HTC	c9180_g1	turquoise	0.77793	positive	black	0.8963	negative
	HTC	c9180_g2	turquoise	0.74186	positive	black	0.81726	negative
Flavonoid biosynthesis	CHS	c26763_g1	turquoise	0.90693	positive	yellow	0.82949	negative
	LAR	c31753_g1	turquoise	0.95865	positive	yellow	0.87868	negative
	LAR	c32459_g2	--	--	--	yellow	0.95611	negative
	F3'H	c32643_g1	turquoise	0.90365	positive	yellow	0.88217	negative
	CHS	c33458_g1	turquoise	0.64769	positive	brown	0.82984	negative
	CHS	c33458_g3	turquoise	0.43067	positive	brown	0.92326	negative
	DFR	c40280_g1	grey	-0.74793	negative	yellow	0.89217	negative
	CHI	c41642_g1	turquoise	0.9621	positive	yellow	0.66871	negative
	F3'H	c42263_g2	turquoise	0.92403	positive	yellow	0.93013	negative
	F3'H	c42263_g3	blue	0.81264	negative	brown	0.91565	negative
	ANR	c43323_g1	turquoise	0.94761	positive	yellow	0.92952	negative
	DFR	c43356_g2	--	--	--	yellow	0.97303	negative
	FLS	c43823_g1	magenta	0.98398	negative	brown	0.94804	negative
	CHS	c4490_g1	--	--	--	yellow	0.93037	negative
	CHS	c46769_g2	turquoise	0.64692	positive	brown	0.90843	negative
	CHS	c46769_g3	turquoise	0.80771	positive	yellow	0.92856	negative
	CHI	c658_g1	magenta	0.95318	negative	brown	0.9803	negative
	F3H	c72067_g1	magenta	0.82228	negative	brown	0.95721	negative
	CHS	c73050_g1	turquoise	0.39413	positive	yellow	0.89979	negative
	FLS	c73203_g1	--	--	--	brown	0.84031	negative
Isoflavonoid biosynthesis	IOMT	c31456_g1	--	--	--	yellow	0.71159	negative
	IMAT	c35062_g1	turquoise	0.89541	positive	turquoise	0.56487	positive
	IMAT	c45295_g1	turquoise	0.88233	positive	turquoise	0.80551	positive
	IF3'H	c46727_g2	turquoise	0.9238	positive	turquoise	0.26965	positive
Ascorbic Acid	VTC2	c43310_g1	turquoise	0.91757	positive	turquoise	0.92094	positive
	P4HA	c43473_g2	--	--	--	turquoise	0.89537	positive
	P4HA	c44181_g2	turquoise	0.94289	positive	blue	0.91392	positive
	P4HA	c44551_g1	--	--	--	turquoise	0.80625	positive
Ficin	Ficin 1b	c47131_g1	turquoise	0.89336	positive	blue	0.92633	positive
	Ficin 1b	c42459_g1	turquoise	0.46449	positive	--	--	--
	Ficin 1b	c43980_g1	turquoise	0.88506	positive	turquoise	0.8353	positive
Catalase	CAT	c65877_g2	turquoise	0.89341	positive	turquoise	0.8476	positive
	CAT	c40310_g1	turquoise	0.67339	positive	turquoise	0.64808	positive
Expansin	EXPA11	c25741_g1	blue	0.94116	negative	brown	0.94083	negative
	EXPA8	c44764_g1	blue	0.91264	negative	brown	0.6915	negative
	EXPA16	c46696_g3	blue	0.67339	negative	salmon	0.39991	positive
	EXPA4	c46696_g5	red	0.94166	negative	blue	0.42039	positive
	EXPA6	c46696_g7	red	0.81542	negative	blue	0.64808	positive
Polygalacturonase	PG	c26564_g2	--	--	--	brown	0.88809	negative
	PG	c36028_g1	--	--	--	brown	0.87562	negative
	PG	c40356_g1	red	0.81975	negative	pink	0.59083	--
	PG	c40527_g1	blue	0.98641	negative	brown	0.97705	negative
	PGIG	c420_g1	turquoise	0.88865	positive	yellow	0.66217	negative
	PGIG	c43691_g1	blue	0.78735	negative	brown	0.88138	negative
	PG	c43883_g4	blue	0.98309	negative	brown	0.98541	negative
	PG	c44289_g1	blue	0.7038	negative	turquoise	0.84763	positive
	PGIG	c44461_g1	salmon	0.80672	--	brown	0.90272	negative
	PG	c45643_g1	blue	0.8647	negative	--	--	--
	PG	c83332_g1	blue	0.94264	negative	--	--	--
Superoxide Dismutase	SOD2	c30118_g2	turquoise	0.96048	positive	blue	0.89461	positive
	HSPE1	c40733_g1	turquoise	0.98472	positive	blue	0.95859	positive
	SOD2	c41456_g1	turquoise	0.71304	positive	turquoise	0.81886	positive
	SOD2	c41699_g1	turquoise	0.92129	positive	turquoise	0.83949	positive
	SOD1	c59564_g1	turquoise	0.86978	positive	blue	0.928	positive
Ethylene	ACS	c44071_g1	--	--	--	turquoise	0.61913	positive
	ACO1	c29558_g1	blue	0.92986	negative	red	0.86661	negative
	ACO2	c32550_g1	blue	0.94968	negative	brown	0.98601	negative
	ACO3	c78250_g1	--	--	--	pink	0.85289	negative
Gibberellin	GID1B	c43853_g1	yellow	0.94318	negative	blue	0.86596	positive
	GID1C	c66413_g1	turquoise	0.9634	positive	turquoise	0.72368	positive
	DELLA1	c38005_g2	turquoise	0.82074	positive	blue	0.97428	positive
	DELLA2	c38005_g3	turquoise	0.70154	positive	blue	0.93021	positive
Cytokinin	LOG8	c32874_g1	turquoise	0.54854	positive	turquoise	0.19403	positive
	APRR5	c41999_g1	turquoise	0.79511	positive	turquoise	0.65	positive
	ARR17	c29472_g1	grey	-0.82404	positive	brown	0.54919	negative
	ARR5_1	c34964_g1	turquoise	0.35573	positive	blue	0.87049	positive
	ARR5_2	c72285_g1	black	0.94891	positive	turquoise	0.79239	positive
