# Supplementary material for: Genome-wide analysis of JAZ family genes expression patterns during fig (Ficus carica L.) fruit development and in response to hormone treatment
Source: BMC Genomics. 2022 Mar 2;23:170. doi: 10.1186/s12864-022-08420-z (PMC8889711; doi:10.1186/s12864-022-08420-z)
Supplement: Supplementary file 9 — Additional file 9: Table S4. Ka/Ks analysis for the JAZ duplicated genes [file 12864_2022_8420_MOESM9_ESM.xlsx]

## Sheet: Sheet1
Supplementary Table S4. Ka/Ks analysis for the JAZ duplicated genes
Gene name	Gene name	Ka	Ks	Ka/Ks
FCJAZ1	FCJAZ10	1.0566	0.847043	1.24739
FCJAZ1	FCJAZ3	1.04715	0.866997	1.20779
FCJAZ1	FCJAZ7	1.04225	0.86536	1.20441
FCJAZ10	FCJAZ8	1.04192	0.880456	1.18339
FCJAZ5	FCMYC2	1.0382	0.880373	1.17927
FCJAZ10	FCJAZ2	1.0192	0.94022	1.084
FCJAZ9	FCJAZ10	1.01817	0.941255	1.08171
FCJAZ4	FCMYC2	1.01202	0.958365	1.05598
FCJAZ8	FCJAZ3	0.997173	1.00858	0.988693
FCJAZ2	FCJAZ5	0.99316	1.01976	0.97392
FCJAZ6	FCJAZ8	0.982004	1.05299	0.932587
FCJAZ6	FCJAZ7	0.983099	1.05826	0.928978
FCJAZ10	FCJAZ7	0.982276	1.06109	0.925727
FCJAZ7	FCJAZ3	0.976665	1.07491	0.908604
FCJAZ8	FCJAZ5	0.973401	1.07716	0.903673
FCJAZ2	FCJAZ3	0.972924	1.0833	0.898113
FCJAZ6	FCJAZ9	0.968972	1.09656	0.883647
FCJAZ9	FCJAZ3	0.969784	1.10157	0.880366
FCJAZ9	FCJAZ5	0.956285	1.1265	0.848897
FCJAZ1	FCJAZ6	0.929536	1.213	0.766311
