# Supplementary material for: Genome-wide analysis of JAZ family genes expression patterns during fig (Ficus carica L.) fruit development and in response to hormone treatment
Source: BMC Genomics. 2022 Mar 2;23:170. doi: 10.1186/s12864-022-08420-z (PMC8889711; doi:10.1186/s12864-022-08420-z)
Supplement: Supplementary file 10 — Additional file 10: Table S5. KEGG enrichment analysis of co-expression patterns genes in WGCNA modules [file 12864_2022_8420_MOESM10_ESM.xlsx]

## Sheet: Sheet1
Table S5 KEGG enrichment analysis of co-expression patterns genes in WGCNA modules.
Num	Pathway id	Description	Database	Ratio_in_study	Ratio_in_pop	Pvalue_uncorrected	Pvalue_corrected	First Category	Second Category
87	map04075	Plant hormone signal transduction	KEGG PATHWAY	87/3154	235/14975	1.16582e-08	1.44562e-06	Environmental Information Processing	Signal transduction
98	map04626	Plant-pathogen interaction	KEGG PATHWAY	98/3154	285/14975	1.03985e-07	6.44708e-06	Organismal Systems	Environmental adaptation
17	map00563	Glycosylphosphatidylinositol (GPI)-anchor biosynthesis	KEGG PATHWAY	17/3154	25/14975	5.67504e-07	1.75926e-05	Metabolism	Glycan biosynthesis and metabolism
26	map00510	N-Glycan biosynthesis	KEGG PATHWAY	26/3154	48/14975	4.69161e-07	1.9392e-05	Metabolism	Glycan biosynthesis and metabolism
50	map03008	Ribosome biogenesis in eukaryotes	KEGG PATHWAY	50/3154	129/14975	3.17877e-06	7.88335e-05	Genetic Information Processing	Translation
40	map00564	Glycerophospholipid metabolism	KEGG PATHWAY	40/3154	119/14975	0.00097149	0.0200775	Metabolism	Lipid metabolism
18	map03022	Basal transcription factors	KEGG PATHWAY	18/3154	42/14975	0.00117309	0.0207804	Genetic Information Processing	Transcription
23	map03410	Base excision repair	KEGG PATHWAY	23/3154	69/14975	0.0119791	0.185677	Genetic Information Processing	Replication and repair
26	map00562	Inositol phosphate metabolism	KEGG PATHWAY	26/3154	82/14975	0.015682	0.194457	Metabolism	Carbohydrate metabolism
7	map00514	Other types of O-glycan biosynthesis	KEGG PATHWAY	7/3154	14/14975	0.015395	0.212108	Metabolism	Glycan biosynthesis and metabolism
6	map03450	Non-homologous end-joining	KEGG PATHWAY	6/3154	12/14975	0.024768	0.255936	Genetic Information Processing	Replication and repair
5	map00944	Flavone and flavonol biosynthesis	KEGG PATHWAY	5/3154	9/14975	0.0242868	0.273779	Metabolism	Biosynthesis of other secondary metabolites
11	map00780	Biotin metabolism	KEGG PATHWAY	11/3154	31/14975	0.0458349	0.405966	Metabolism	Metabolism of cofactors and vitamins
14	map00062	Fatty acid elongation	KEGG PATHWAY	14/3154	42/14975	0.0440834	0.420488	Metabolism	Lipid metabolism
44	map03018	RNA degradation	KEGG PATHWAY	44/3154	168/14975	0.0639168	0.466217	Genetic Information Processing	Folding, sorting and degradation
20	map04070	Phosphatidylinositol signaling system	KEGG PATHWAY	20/3154	67/14975	0.0569853	0.471078	Environmental Information Processing	Signal transduction
11	map00565	Ether lipid metabolism	KEGG PATHWAY	11/3154	33/14975	0.0698036	0.480869	Metabolism	Lipid metabolism
54	map00500	Starch and sucrose metabolism	KEGG PATHWAY	54/3154	213/14975	0.0740791	0.483464	Metabolism	Carbohydrate metabolism
23	map03020	RNA polymerase	KEGG PATHWAY	23/3154	80/14975	0.0638801	0.495071	Genetic Information Processing	Transcription
7	map00261	Monobactam biosynthesis	KEGG PATHWAY	7/3154	19/14975	0.0852646	0.52864	Metabolism	Biosynthesis of other secondary metabolites
15	map00945	Stilbenoid, diarylheptanoid and gingerol biosynthesis	KEGG PATHWAY	15/3154	51/14975	0.100999	0.569265	Metabolism	Biosynthesis of other secondary metabolites
24	map00360	Phenylalanine metabolism	KEGG PATHWAY	24/3154	90/14975	0.120845	0.576337	Metabolism	Amino acid metabolism
3	map00943	Isoflavonoid biosynthesis	KEGG PATHWAY	3/3154	6/14975	0.112315	0.580292	Metabolism	Biosynthesis of other secondary metabolites
10	map00511	Other glycan degradation	KEGG PATHWAY	10/3154	31/14975	0.0988587	0.583737	Metabolism	Glycan biosynthesis and metabolism
13	map04712	Circadian rhythm - plant	KEGG PATHWAY	13/3154	44/14975	0.117824	0.584405	Organismal Systems	Environmental adaptation
38	map03015	mRNA surveillance pathway	KEGG PATHWAY	38/3154	149/14975	0.109943	0.592738	Genetic Information Processing	Translation
7	map00904	Diterpenoid biosynthesis	KEGG PATHWAY	7/3154	21/14975	0.134287	0.594701	Metabolism	Metabolism of terpenoids and polyketides
4	map00902	Monoterpenoid biosynthesis	KEGG PATHWAY	4/3154	10/14975	0.140242	0.599656	Metabolism	Metabolism of terpenoids and polyketides
49	map00940	Phenylpropanoid biosynthesis	KEGG PATHWAY	49/3154	200/14975	0.133491	0.613069	Metabolism	Biosynthesis of other secondary metabolites
8	map00591	Linoleic acid metabolism	KEGG PATHWAY	8/3154	26/14975	0.163699	0.676623	Metabolism	Lipid metabolism
18	map00061	Fatty acid biosynthesis	KEGG PATHWAY	18/3154	68/14975	0.170768	0.683072	Metabolism	Lipid metabolism
2	map00901	Indole alkaloid biosynthesis	KEGG PATHWAY	2/3154	4/14975	0.197299	0.699003	Metabolism	Biosynthesis of other secondary metabolites
11	map00960	Tropane, piperidine and pyridine alkaloid biosynthesis	KEGG PATHWAY	11/3154	40/14975	0.206302	0.710595	Metabolism	Biosynthesis of other secondary metabolites
58	map03040	Spliceosome	KEGG PATHWAY	58/3154	249/14975	0.212459	0.712025	Genetic Information Processing	Transcription
24	map03420	Nucleotide excision repair	KEGG PATHWAY	24/3154	95/14975	0.187529	0.726674	Genetic Information Processing	Replication and repair
7	map00531	Glycosaminoglycan degradation	KEGG PATHWAY	7/3154	23/14975	0.194193	0.729696	Metabolism	Glycan biosynthesis and metabolism
7	map00590	Arachidonic acid metabolism	KEGG PATHWAY	7/3154	23/14975	0.194193	0.729696	Metabolism	Lipid metabolism
35	map04016	MAPK signaling pathway - plant	KEGG PATHWAY	35/3154	151/14975	0.289728	0.87625	Environmental Information Processing	Signal transduction
6	map00660	C5-Branched dibasic acid metabolism	KEGG PATHWAY	6/3154	22/14975	0.311128	0.876816	Metabolism	Carbohydrate metabolism
6	map00740	Riboflavin metabolism	KEGG PATHWAY	6/3154	22/14975	0.311128	0.876816	Metabolism	Metabolism of cofactors and vitamins
58	map03013	RNA transport	KEGG PATHWAY	58/3154	257/14975	0.297851	0.879371	Genetic Information Processing	Translation
10	map00906	Carotenoid biosynthesis	KEGG PATHWAY	10/3154	40/14975	0.327149	0.881879	Metabolism	Metabolism of terpenoids and polyketides
20	map00900	Terpenoid backbone biosynthesis	KEGG PATHWAY	20/3154	84/14975	0.30697	0.885216	Metabolism	Metabolism of terpenoids and polyketides
11	map00100	Steroid biosynthesis	KEGG PATHWAY	11/3154	43/14975	0.285835	0.886087	Metabolism	Lipid metabolism
28	map04120	Ubiquitin mediated proteolysis	KEGG PATHWAY	28/3154	122/14975	0.337297	0.889891	Genetic Information Processing	Folding, sorting and degradation
19	map00130	Ubiquinone and other terpenoid-quinone biosynthesis	KEGG PATHWAY	19/3154	82/14975	0.360686	0.8945	Metabolism	Metabolism of cofactors and vitamins
28	map00970	Aminoacyl-tRNA biosynthesis	KEGG PATHWAY	28/3154	123/14975	0.354882	0.898068	Genetic Information Processing	Translation
18	map03430	Mismatch repair	KEGG PATHWAY	18/3154	77/14975	0.351098	0.907003	Genetic Information Processing	Replication and repair
18	map00460	Cyanoamino acid metabolism	KEGG PATHWAY	18/3154	74/14975	0.285722	0.908449	Metabolism	Metabolism of other amino acids
5	map00072	Synthesis and degradation of ketone bodies	KEGG PATHWAY	5/3154	17/14975	0.278716	0.909494	Metabolism	Lipid metabolism
18	map00400	Phenylalanine, tyrosine and tryptophan biosynthesis	KEGG PATHWAY	18/3154	79/14975	0.396274	0.944961	Metabolism	Amino acid metabolism
10	map00950	Isoquinoline alkaloid biosynthesis	KEGG PATHWAY	10/3154	42/14975	0.389056	0.94594	Metabolism	Biosynthesis of other secondary metabolites
19	map00860	Porphyrin and chlorophyll metabolism	KEGG PATHWAY	19/3154	84/14975	0.404734	0.946926	Metabolism	Metabolism of cofactors and vitamins
10	map00290	Valine, leucine and isoleucine biosynthesis	KEGG PATHWAY	10/3154	43/14975	0.420335	0.947665	Metabolism	Amino acid metabolism
11	map00340	Histidine metabolism	KEGG PATHWAY	11/3154	48/14975	0.431797	0.956122	Metabolism	Amino acid metabolism
3	map00966	Glucosinolate biosynthesis	KEGG PATHWAY	3/3154	11/14975	0.41784	0.959485	Metabolism	Biosynthesis of other secondary metabolites
12	map00760	Nicotinate and nicotinamide metabolism	KEGG PATHWAY	12/3154	53/14975	0.442029	0.961606	Metabolism	Metabolism of cofactors and vitamins
5	map00430	Taurine and hypotaurine metabolism	KEGG PATHWAY	5/3154	21/14975	0.462564	0.988931	Metabolism	Metabolism of other amino acids
5	map00905	Brassinosteroid biosynthesis	KEGG PATHWAY	5/3154	21/14975	0.462564	0.988931	Metabolism	Metabolism of terpenoids and polyketides
77	map03010	Ribosome	KEGG PATHWAY	77/3154	993/14975	1	1	Genetic Information Processing	Translation
7	map00908	Zeatin biosynthesis	KEGG PATHWAY	7/3154	31/14975	0.487845	1	Metabolism	Metabolism of terpenoids and polyketides
27	map03440	Homologous recombination	KEGG PATHWAY	27/3154	128/14975	0.531597	1	Genetic Information Processing	Replication and repair
9	map00300	Lysine biosynthesis	KEGG PATHWAY	9/3154	43/14975	0.568609	1	Metabolism	Amino acid metabolism
2	map00604	Glycosphingolipid biosynthesis - ganglio series	KEGG PATHWAY	2/3154	9/14975	0.595272	1	Metabolism	Glycan biosynthesis and metabolism
52	map00240	Pyrimidine metabolism	KEGG PATHWAY	52/3154	253/14975	0.604198	1	Metabolism	Nucleotide metabolism
13	map00592	alpha-Linolenic acid metabolism	KEGG PATHWAY	13/3154	64/14975	0.607685	1	Metabolism	Lipid metabolism
5	map00750	Vitamin B6 metabolism	KEGG PATHWAY	5/3154	25/14975	0.630041	1	Metabolism	Metabolism of cofactors and vitamins
23	map00051	Fructose and mannose metabolism	KEGG PATHWAY	23/3154	115/14975	0.646617	1	Metabolism	Carbohydrate metabolism
2	map00785	Lipoic acid metabolism	KEGG PATHWAY	2/3154	10/14975	0.655483	1	Metabolism	Metabolism of cofactors and vitamins
17	map00310	Lysine degradation	KEGG PATHWAY	17/3154	86/14975	0.657792	1	Metabolism	Amino acid metabolism
72	map00230	Purine metabolism	KEGG PATHWAY	72/3154	355/14975	0.663005	1	Metabolism	Nucleotide metabolism
6	map00903	Limonene and pinene degradation	KEGG PATHWAY	6/3154	32/14975	0.693562	1	Metabolism	Metabolism of terpenoids and polyketides
41	map00520	Amino sugar and nucleotide sugar metabolism	KEGG PATHWAY	41/3154	210/14975	0.734327	1	Metabolism	Carbohydrate metabolism
61	map04141	Protein processing in endoplasmic reticulum	KEGG PATHWAY	61/3154	309/14975	0.738289	1	Genetic Information Processing	Folding, sorting and degradation
7	map00600	Sphingolipid metabolism	KEGG PATHWAY	7/3154	39/14975	0.742762	1	Metabolism	Lipid metabolism
6	map04933	AGE-RAGE signaling pathway in diabetic complications	KEGG PATHWAY	6/3154	34/14975	0.750803	1	Human Diseases	Endocrine and metabolic disease
14	map00053	Ascorbate and aldarate metabolism	KEGG PATHWAY	14/3154	77/14975	0.773334	1	Metabolism	Carbohydrate metabolism
7	map00790	Folate biosynthesis	KEGG PATHWAY	7/3154	41/14975	0.789977	1	Metabolism	Metabolism of cofactors and vitamins
17	map00220	Arginine biosynthesis	KEGG PATHWAY	17/3154	94/14975	0.796624	1	Metabolism	Amino acid metabolism
12	map00650	Butanoate metabolism	KEGG PATHWAY	12/3154	69/14975	0.813858	1	Metabolism	Carbohydrate metabolism
9	map01040	Biosynthesis of unsaturated fatty acids	KEGG PATHWAY	9/3154	53/14975	0.813985	1	Metabolism	Lipid metabolism
19	map00040	Pentose and glucuronate interconversions	KEGG PATHWAY	19/3154	106/14975	0.818869	1	Metabolism	Carbohydrate metabolism
39	map00270	Cysteine and methionine metabolism	KEGG PATHWAY	39/3154	210/14975	0.835498	1	Metabolism	Amino acid metabolism
20	map00561	Glycerolipid metabolism	KEGG PATHWAY	20/3154	115/14975	0.861881	1	Metabolism	Lipid metabolism
1	map00440	Phosphonate and phosphinate metabolism	KEGG PATHWAY	1/3154	9/14975	0.881066	1	Metabolism	Metabolism of other amino acids
26	map00260	Glycine, serine and threonine metabolism	KEGG PATHWAY	26/3154	149/14975	0.884348	1	Metabolism	Amino acid metabolism
9	map00670	One carbon pool by folate	KEGG PATHWAY	9/3154	58/14975	0.888104	1	Metabolism	Metabolism of cofactors and vitamins
15	map00350	Tyrosine metabolism	KEGG PATHWAY	15/3154	91/14975	0.888179	1	Metabolism	Amino acid metabolism
10	map00941	Flavonoid biosynthesis	KEGG PATHWAY	10/3154	64/14975	0.892731	1	Metabolism	Biosynthesis of other secondary metabolites
2	map00603	Glycosphingolipid biosynthesis - globo and isoglobo series	KEGG PATHWAY	2/3154	17/14975	0.900803	1	Metabolism	Glycan biosynthesis and metabolism
14	map00052	Galactose metabolism	KEGG PATHWAY	14/3154	87/14975	0.90167	1	Metabolism	Carbohydrate metabolism
13	map03060	Protein export	KEGG PATHWAY	13/3154	82/14975	0.906133	1	Genetic Information Processing	Folding, sorting and degradation
15	map00410	beta-Alanine metabolism	KEGG PATHWAY	15/3154	93/14975	0.906266	1	Metabolism	Metabolism of other amino acids
8	map00770	Pantothenate and CoA biosynthesis	KEGG PATHWAY	8/3154	54/14975	0.907111	1	Metabolism	Metabolism of cofactors and vitamins
3	map00073	Cutin, suberine and wax biosynthesis	KEGG PATHWAY	3/3154	24/14975	0.907475	1	Metabolism	Lipid metabolism
9	map00450	Selenocompound metabolism	KEGG PATHWAY	9/3154	60/14975	0.909969	1	Metabolism	Metabolism of other amino acids
45	map04144	Endocytosis	KEGG PATHWAY	45/3154	252/14975	0.911331	1	Cellular Processes	Transport and catabolism
5	map00909	Sesquiterpenoid and triterpenoid biosynthesis	KEGG PATHWAY	5/3154	37/14975	0.914661	1	Metabolism	Metabolism of terpenoids and polyketides
17	map03030	DNA replication	KEGG PATHWAY	17/3154	105/14975	0.914826	1	Genetic Information Processing	Replication and repair
2	map04122	Sulfur relay system	KEGG PATHWAY	2/3154	18/14975	0.91794	1	Genetic Information Processing	Folding, sorting and degradation
20	map00330	Arginine and proline metabolism	KEGG PATHWAY	20/3154	122/14975	0.919845	1	Metabolism	Amino acid metabolism
17	map00640	Propanoate metabolism	KEGG PATHWAY	17/3154	109/14975	0.940385	1	Metabolism	Carbohydrate metabolism
6	map00730	Thiamine metabolism	KEGG PATHWAY	6/3154	47/14975	0.950024	1	Metabolism	Metabolism of cofactors and vitamins
9	map00920	Sulfur metabolism	KEGG PATHWAY	9/3154	66/14975	0.955094	1	Metabolism	Energy metabolism
22	map00280	Valine, leucine and isoleucine degradation	KEGG PATHWAY	22/3154	141/14975	0.95953	1	Metabolism	Amino acid metabolism
26	map04146	Peroxisome	KEGG PATHWAY	26/3154	163/14975	0.959636	1	Cellular Processes	Transport and catabolism
16	map00380	Tryptophan metabolism	KEGG PATHWAY	16/3154	110/14975	0.968634	1	Metabolism	Amino acid metabolism
10	map00910	Nitrogen metabolism	KEGG PATHWAY	10/3154	80/14975	0.983292	1	Metabolism	Energy metabolism
17	map00030	Pentose phosphate pathway	KEGG PATHWAY	17/3154	125/14975	0.98813	1	Metabolism	Carbohydrate metabolism
4	map00196	Photosynthesis - antenna proteins	KEGG PATHWAY	4/3154	43/14975	0.988167	1	Metabolism	Energy metabolism
19	map00250	Alanine, aspartate and glutamate metabolism	KEGG PATHWAY	19/3154	146/14975	0.995693	1	Metabolism	Amino acid metabolism
14	map00195	Photosynthesis	KEGG PATHWAY	14/3154	125/14975	0.998746	1	Metabolism	Energy metabolism
14	map00071	Fatty acid degradation	KEGG PATHWAY	14/3154	126/14975	0.998904	1	Metabolism	Lipid metabolism
19	map00480	Glutathione metabolism	KEGG PATHWAY	19/3154	160/14975	0.999185	1	Metabolism	Metabolism of other amino acids
2	map04130	SNARE interactions in vesicular transport	KEGG PATHWAY	2/3154	45/14975	0.999694	1	Genetic Information Processing	Folding, sorting and degradation
16	map04145	Phagosome	KEGG PATHWAY	16/3154	152/14975	0.999814	1	Cellular Processes	Transport and catabolism
25	map00630	Glyoxylate and dicarboxylate metabolism	KEGG PATHWAY	25/3154	215/14975	0.999906	1	Metabolism	Carbohydrate metabolism
20	map00710	Carbon fixation in photosynthetic organisms	KEGG PATHWAY	20/3154	189/14975	0.999957	1	Metabolism	Energy metabolism
31	map00010	Glycolysis / Gluconeogenesis	KEGG PATHWAY	31/3154	288/14975	0.999999	1	Metabolism	Carbohydrate metabolism
23	map00620	Pyruvate metabolism	KEGG PATHWAY	23/3154	236/14975	0.999999	1	Metabolism	Carbohydrate metabolism
1	map03050	Proteasome	KEGG PATHWAY	1/3154	70/14975	1	1	Genetic Information Processing	Folding, sorting and degradation
6	map00020	Citrate cycle (TCA cycle)	KEGG PATHWAY	6/3154	162/14975	1	1	Metabolism	Carbohydrate metabolism
11	map02010	ABC transporters	KEGG PATHWAY	11/3154	219/14975	1	1	Environmental Information Processing	Membrane transport
18	map00190	Oxidative phosphorylation	KEGG PATHWAY	18/3154	448/14975	1	1	Metabolism	Energy metabolism
